# Supplementary material for: Antioxidant, Physicochemical, and Cellular Secretion of Glucagon-Like Peptide-1 Properties of Oat Bran Protein Hydrolysates
Source: Antioxidants (Basel). 2020 Jun 26;9(6):557. doi: 10.3390/antiox9060557 (PMC7346174; doi:10.3390/antiox9060557)
Supplement: Supplementary file 1 [file antioxidants-09-00557-s001.zip]

Archive with 2 entries (2 files):
- Walters et al.  Suppl. Table.pdf
- Walters et al. Suppl_Figures.pdf
